# Supplementary material for: Topic Specificity and Antecedents for Preservice Biology Teachers’ Anticipated Enjoyment for Teaching About Socioscientific Issues: Investigating Universal Values and Psychological Distance
Source: Front Psychol. 2020 Jul 24;11:1536. doi: 10.3389/fpsyg.2020.01536 (PMC7393926; doi:10.3389/fpsyg.2020.01536)
Supplement: Supplementary file 1 [file Data_Sheet_1.ZIP]

Archive with 8 entries (7 files):
- AnalysisSupplementary.R
- __MACOSX/
- __MACOSX/._AnalysisSupplementary.R
- DatasetEnjTeach.csv
- Buessing_et_al_supplementary.docx
- __MACOSX/._Buessing_et_al_supplementary.docx
- DatasetEnjTeach.SAV
- __MACOSX/._DatasetEnjTeach.SAV
