# Supplementary material for: Topic Specificity and Antecedents for Preservice Biology Teachers’ Anticipated Enjoyment for Teaching About Socioscientific Issues: Investigating Universal Values and Psychological Distance
Source: Front Psychol. 2020 Jul 24;11:1536. doi: 10.3389/fpsyg.2020.01536 (PMC7393926; doi:10.3389/fpsyg.2020.01536)
Supplement: Supplementary file 1 [file Data_Sheet_1.ZIP › AnalysisSupplementary.R]

###------------------------
### Loading packages
###------------------------

library(lavaan)
library(lme4)
library(nlme)
library(reshape)
library(robustbase)
library(robustlmm)
library(WRS2)
library(psych)
library(MASS)
library(reshape2)
library(robmed)
library(semPlot)


###------------------------
### CFA
###------------------------

## Psychological distance
##---------

# specify the models

cfa.pd <- ' wolfpd  =~ WPN01 + WPN02 + WPN03 + WPN04
ccpd  =~ CPN01 + CPN02 + CPN03 + CPN04
pgdpd =~ PPN01 + PPN02 + PPN03 + PPN04'

cfa.pdalt1 <- ' wolfpd  =~ WPN01 + WPN02 + WPN03 + WPN04 + CPN01 + CPN02 + CPN03 + CPN04
pgdpd =~ PPN01 + PPN02 + PPN03 + PPN04'

cfa.pdalt2 <- ' wolfpd  =~ WPN01 + WPN02 + WPN03 + WPN04 
+ CPN01 + CPN02 + CPN03 + CPN04 + PPN01 + PPN02 + PPN03 + PPN04'

# fit the models

fitcfapd <- cfa(cfa.pd, data=DatasetEnjTeach, estimator="MLR")

fitcfapdalt1 <- cfa(cfa.pdalt1, data=DatasetEnjTeach, estimator="MLR")

fitcfapdalt2 <- cfa(cfa.pdalt2, data=DatasetEnjTeach, estimator="MLR")

# display summary output

summary(fitcfapd, fit.measures=TRUE, standardized=TRUE)

summary(fitcfapdalt1, fit.measures=TRUE, standardized=TRUE)

summary(fitcfapdalt2, fit.measures=TRUE, standardized=TRUE)

## Enjoyment for teaching
##---------

# specify the models

cfa.enj <- ' wolfenj  =~ WEMOJOY1 + WEMOJOY2 + WEMOJOY3 + WEMOJOY4
ccenj  =~ CEMOJOY1 + CEMOJOY2 + CEMOJOY3 + CEMOJOY4
pgdenj =~ PEMOJOY1 + PEMOJOY2 + PEMOJOY3 + PEMOJOY4 '

cfa.enjalt1 <- ' wolfenj  =~ WEMOJOY1 + WEMOJOY2 + WEMOJOY3 + WEMOJOY4 + CEMOJOY1 + CEMOJOY2 + CEMOJOY3 + CEMOJOY4
pgdenj =~ PEMOJOY1 + PEMOJOY2 + PEMOJOY3 + PEMOJOY4 '

cfa.enjalt2 <- ' wolfenj  =~ WEMOJOY1 + WEMOJOY2 + WEMOJOY3 + WEMOJOY4 +
        CEMOJOY1 + CEMOJOY2 + CEMOJOY3 + CEMOJOY4 + PEMOJOY1 + PEMOJOY2 + PEMOJOY3 + PEMOJOY4 '

# fit the models

fitcfaenj <- cfa(cfa.enj, data=DatasetEnjTeach, estimator="MLR")

fitcfaenjalt1 <- cfa(cfa.enjalt1, data=DatasetEnjTeach, estimator="MLR")

fitcfaenjalt2 <- cfa(cfa.enjalt2, data=DatasetEnjTeach, estimator="MLR")

# display summary output

summary(fitcfaenj, fit.measures=TRUE, standardized=TRUE)

summary(fitcfaenjalt1, fit.measures=TRUE, standardized=TRUE)

summary(fitcfaenjalt2, fit.measures=TRUE, standardized=TRUE)


## Universal values
##---------

# specify the models

cfa.pvq <- '
universalism =~ PVQ01 + PVQ02 + PVQ03 + PVQ04 + PVQ05 + PVQ06
benevolence =~ PVQ07 + PVQ08 + PVQ09 + PVQ10'

cfa.pvqmod <- '
universalism =~ PVQ01 + PVQ03 + PVQ04 + PVQ05 + PVQ06
benevolence =~ PVQ07 + PVQ08 + PVQ09 + PVQ10'

cfa.pvqalt <- '
univ =~ PVQ01 + PVQ02 + PVQ03 + PVQ04 + PVQ05 + PVQ06 + PVQ07 + PVQ08 + PVQ09 + PVQ10'

# fit the model

fitcfapvq <- cfa(cfa.pvq, data=DatasetEnjTeach, estimator="MLR")

fitcfapvqmod <- cfa(cfa.pvqmod, data=DatasetEnjTeach, estimator="MLR")

fitcfapvqalt <- cfa(cfa.pvqalt, data=DatasetEnjTeach, estimator="MLR")

# display summary output

summary(fitcfapvq, fit.measures=TRUE, standardized=TRUE)

summary(fitcfapvqmod, fit.measures=TRUE, standardized=TRUE)

summary(fitcfapvqalt, fit.measures=TRUE, standardized=TRUE)


###------------------------
### Descriptive statistics (psych package)
###------------------------

# define variables

my.keys.list <-  list(age = c("AGE"),
                      gender = c("GENDER"),
                        universalism = c("PVQ01","PVQ03","PVQ04","PVQ05","PVQ06"),
                      benevolence = c("PVQ07","PVQ08","PVQ09","PVQ10"),
                      wolfpd= c("WPN01","WPN02","WPN03", "WPN04"),
                      ccpd = c("CPN01","CPN02","CPN03","CPN04"),
                      pgdpd = c("PPN01","PPN02","PPN03","PPN04"),
                      wolfenj = c("WEMOJOY1","WEMOJOY2","WEMOJOY3","WEMOJOY4"),
                      ccenj  = c("CEMOJOY1","CEMOJOY2","CEMOJOY3","CEMOJOY4"),
                      pgdenj = c("PEMOJOY1","PEMOJOY2","PEMOJOY3","PEMOJOY4")
                      )

# score items and display results for the scales

myscales <- scoreItems(my.keys.list,DatasetEnjTeach)

myscales

# view descriptive statistics

my.scores <- myscales$scores

describe(my.scores)

# build dataframe for later

my.scoresdf <- as.data.frame(my.scores)

my.scoresdf

###------------------------
### CORRELATIONS
###------------------------

corr.test(my.scores,method="spearman")

my.scores

###------------------------
### ROBUST REGRESSIONS
###------------------------

## Enjoyment wolf
##---------

lmrob.control(k.max = 400)

lm.wolf1<-lmrob(my.scoresdf$wolfenj ~ my.scoresdf$universalism + my.scoresdf$benevolence + my.scoresdf$wolfpd, data = my.scoresdf, iter = 1000)
summary(lm.wolf1)

lm.wolf2<-lmrob(my.scoresdf$wolfenj ~ my.scoresdf$age + my.scoresdf$gender + my.scoresdf$universalism + my.scoresdf$benevolence + my.scoresdf$wolfpd, data = my.scoresdf, iter = 1000)
summary(lm.wolf2)

## Enjoyment climate
##---------

lm.climate1<-lmrob(my.scoresdf$ccenj ~ my.scoresdf$universalism + my.scoresdf$benevolence + my.scoresdf$ccpd, data = my.scoresdf, iter = 1000)
summary(lm.climate1)

lm.climate2<-lmrob(my.scoresdf$ccenj ~ my.scoresdf$age + my.scoresdf$gender + my.scoresdf$universalism + my.scoresdf$benevolence + my.scoresdf$ccpd, data = my.scoresdf, iter = 1000)
summary(lm.climate2)

## Enjoyment pgd
##---------

lm.pgd1<-lmrob(my.scoresdf$pgdenj ~ my.scoresdf$universalism + my.scoresdf$benevolence + my.scoresdf$pgdpd, data = my.scoresdf, iter = 10000)
summary(lm.pgd1)

lm.pgd2<-lmrob(my.scoresdf$pgdenj ~ my.scoresdf$age + my.scoresdf$gender + my.scoresdf$universalism + my.scoresdf$benevolence + my.scoresdf$pgdpd, data = my.scoresdf, iter = 1000)
summary(lm.pgd2)

###------------------------
### PATH MODEL
###------------------------

sem.enj <- 
'wolfenj ~ age + gender + universalism + benevolence + wolfpd
ccenj ~ age + gender + universalism + benevolence + ccpd
pgdenj ~ age + gender + universalism + benevolence + pgdpd'

# fit the model

fit.sem <- sem(sem.enj, data=my.scoresdf, estimator="MLR")

# display summary output

summary(fit.sem, fit.measures=TRUE, standardized = TRUE, rsquare = TRUE)
