# Supplementary material for: Topic Specificity and Antecedents for Preservice Biology Teachers’ Anticipated Enjoyment for Teaching About Socioscientific Issues: Investigating Universal Values and Psychological Distance
Source: Front Psychol. 2020 Jul 24;11:1536. doi: 10.3389/fpsyg.2020.01536 (PMC7393926; doi:10.3389/fpsyg.2020.01536)
Supplement: Supplementary file 1 [file Data_Sheet_1.ZIP › DatasetEnjTeach.csv]

ID	AGE	GENDER	PHASE	SCHOOLTYPE	SCHOOLTYPECODED	PVQ01	PVQ02	PVQ03	PVQ04	PVQ05	PVQ06	PVQ07	PVQ08	PVQ09	PVQ10	WPN01	WPN02	WPN03	WPN04	CPN01	CPN02	CPN03	CPN04	PPN01	PPN02	PPN03	PPN04	WEMOJOY1	WEMOJOY2	WEMOJOY3	WEMOJOY4	CEMOJOY1	CEMOJOY2	CEMOJOY3	CEMOJOY4	PEMOJOY1	PEMOJOY2	PEMOJOY3	PEMOJOY4
001	38	1	1	1	1	5	5	5	5	4	5	5	5	5	4	4	3	3	2	2	2	2	2	6	5	6	5	4	4	4	4	4	4	4	4	4	3	3	3
002	22	1	1	1	1	5	6	6	6	6	6	6	5	6	6	2	1	1	2	1	1	1	1	3	1	1	3	5	6	6	5	6	6	4	6	6	6	3	6
003	23	1	1	3	1	3	5	5	4	4	5	5	6	5	5	2	1	2	3	4	3	1	2	3	5	6	4	5	5	3	5	3	4	3	3	5	4	4	4
004	23	2	1	1	1	5	4	6	5	5	4	5	5	4	3	3	2	3	1	2	2	2	1	6	6	6	4	5	5	4	5	5	5	4	5	3	4	3	3
005	21	2	1	2	2	5	6	5	6	2	5	5	6	5	4	3	3	2	2	1	1	1	1	2	2	4	6	6	6	5	6	6	6	5	6	5	5	4	5
006	21	1	1	2	2	5	4	5	5	5	5	6	6	6	5	5	5	4	3	2	2	2	1	5	4	5	4	4	4	4	4	5	5	5	5	5	5	4	5
007	21	1	1	1	1	6	5	5	5	4	5	5	6	5	5	5	4	4	2	2	2	2	1	5	5	5	5	4	4	5	5	4	4	4	4	4	5	4	4
008	21	2	1	1	1	1	4	6	4	6	5	5	6	6	2	2	3	4	1	1	1	1	1	6	6	6	4	4	3	4	4	6	6	5	5	5	6	3	3
009	20	1	1	2	2	5	4	4	5	4	5	5	5	5	4	3	2	2	3	3	2	2	2	5	4	5	4	3	2	2	2	4	3	3	3	4	4	4	5
010	21	2	1	1	1	5	5	5	5	5	5	5	6	5	5	6	3	4	2	2	2	2	1	6	6	4	6	4	4	3	4	4	4	3	4	4	3	2	4
011	27	2	1	2	2	6	6	6	6	6	5	4	6	5	3	6	3	2	2	1	1	1	1	6	3	4	4	5	5	5	5	5	5	3	5	3	3	2	3
012	21	1	1	2	2	6	4	6	6	4	5	4	4	5	4	5	4	5	4	1	1	1	1	5	5	5	5	2	2	2	2	6	6	5	6	4	5	3	5
013	20	1	1	2	2	5	6	4	5	6	4	4	5	5	3	4	3	3	5	4	5	5	2	6	5	5	4	5	4	5	4	2	2	3	2	4	5	4	4
014	21	1	1	2	2	5	6	5	5	4	4	6	6	6	5	5	5	5	3	2	4	4	2	5	5	5	5	5	5	4	5	5	6	4	6	4	4	4	4
015	21	2	1	2	2	5	4	4	4	4	3	6	5	4	2	6	6	6	3	2	2	2	1	6	6	6	4	99	99	99	99	5	5	2	4	4	5	99	4
016	21	2	1	2	2	4	4	6	5	5	4	4	6	5	4	3	3	2	4	5	4	2	1	6	6	6	4	3	3	4	4	6	6	4	6	3	2	4	2
017	26	1	1	3	1	5	5	5	5	4	5	5	5	6	5	4	2	4	3	3	4	4	2	6	6	6	4	3	3	3	4	4	4	2	4	4	3	3	3
018	21	2	1	2	2	6	5	6	6	5	5	6	6	6	6	6	4	6	3	1	1	1	1	6	6	6	6	4	4	5	4	6	6	2	6	6	5	3	4
019	24	2	1	1	1	6	5	4	5	4	5	5	6	5	5	3	4	4	3	1	2	2	2	4	3	5	4	5	4	4	4	4	4	3	4	4	5	3	4
020	25	1	1	2	2	5	6	6	5	5	5	5	5	5	5	4	3	4	3	2	1	1	1	5	5	5	4	4	4	4	5	5	6	6	5	5	3	3	4
021	30	1	1	3	1	5	4	6	5	4	4	5	5	6	4	5	5	5	3	5	5	5	3	6	4	6	5	3	99	99	3	4	99	2	99	5	5	99	5
022	36	1	1	3	1	4	4	4	4	3	4	4	4	5	3	6	6	3	3	2	2	2	2	6	6	6	3	99	99	99	99	2	99	99	99	99	4	99	99
023	21	1	1	1	1	4	5	4	4	4	5	6	6	6	5	2	2	2	1	1	1	1	1	6	3	6	3	3	4	4	4	3	4	4	4	3	4	2	3
024	21	1	1	3	1	6	5	5	5	2	5	6	6	5	4	3	3	3	3	2	2	2	2	6	3	6	5	3	3	3	3	3	3	3	4	5	5	3	4
025	31	1	1	3	1	5	5	6	6	4	5	6	5	5	5	6	6	6	3	2	2	2	2	6	6	6	3	4	4	4	4	4	3	3	3	5	6	4	4
026	24	2	1	2	2	6	6	6	6	6	6	6	6	6	4	1	1	1	1	6	6	1	1	6	6	6	2	6	6	4	5	6	6	6	6	4	6	5	6
027	99	1	1	3	1	4	5	3	5	5	3	6	6	6	1	6	6	6	4	5	5	5	3	6	6	6	5	1	1	1	1	5	5	5	5	4	4	2	1
028	21	1	1	3	1	6	4	5	6	5	5	5	5	5	3	6	6	6	5	2	3	1	1	6	6	6	5	4	5	5	4	4	4	3	5	6	6	5	6
029	23	1	1	3	1	5	6	6	6	4	5	6	6	6	2	6	6	6	3	2	2	2	2	6	6	6	5	3	2	2	2	1	1	1	1	2	1	1	1
030	23	1	1	3	1	5	5	5	5	4	5	5	5	5	4	3	2	2	2	3	3	3	3	5	5	5	5	3	3	3	2	4	5	4	5	5	5	4	5
031	23	1	1	3	1	5	4	4	5	4	5	5	6	5	3	6	3	6	3	2	2	2	2	6	6	6	6	5	4	4	4	4	4	3	4	4	5	4	4
032	23	1	1	3	1	4	4	6	4	4	4	4	5	4	4	5	5	5	3	5	2	4	1	6	6	6	4	3	3	3	3	3	4	2	4	4	5	3	4
033	21	1	1	1	1	6	5	6	5	3	5	5	6	5	4	5	2	5	2	5	2	3	1	6	3	6	5	3	4	2	2	4	4	2	3	6	6	3	5
034	24	1	1	3	1	5	5	6	5	5	5	5	5	5	5	3	3	3	3	2	2	1	2	3	3	4	3	4	3	4	4	5	4	99	4	4	3	4	4
035	24	1	1	3	1	6	5	6	6	6	6	6	5	6	3	1	1	3	1	1	1	1	1	6	99	6	4	4	4	4	4	5	5	3	4	4	4	4	4
036	26	1	1	3	1	6	5	6	5	6	6	4	6	5	6	6	6	6	3	1	1	1	1	6	6	6	5	5	4	1	3	6	6	5	6	5	5	4	2
037	24	1	1	3	1	6	5	5	5	4	4	5	6	5	4	5	3	5	3	2	3	2	2	6	4	4	5	2	2	2	2	4	99	3	99	5	4	4	99
038	23	1	1	3	1	6	5	6	6	6	5	5	6	6	3	5	99	99	4	3	3	3	3	6	5	5	4	4	4	3	4	99	3	99	4	4	5	3	4
039	24	1	1	3	1	5	4	5	5	4	4	4	5	4	2	2	2	2	2	2	2	2	1	6	6	6	5	2	3	2	3	5	4	4	4	4	4	3	4
040	22	2	1	2	2	4	4	4	5	4	4	4	5	4	5	6	3	5	2	3	2	2	1	4	3	4	3	4	4	4	4	5	4	3	4	4	4	4	5
041	24	1	1	3	1	6	5	5	6	5	6	6	6	6	5	5	5	5	3	2	2	2	2	4	4	4	3	4	4	4	4	4	4	2	4	4	4	3	3
042	22	2	1	2	2	5	5	5	5	4	4	5	5	5	4	4	4	4	3	1	1	1	1	6	3	4	4	3	1	3	3	4	4	1	3	6	6	5	6
043	28	1	1	2	2	5	5	6	6	4	6	5	6	5	4	5	5	5	3	3	3	2	2	6	6	6	4	5	4	4	4	5	5	4	5	4	5	3	4
044	22	1	1	2	2	6	6	6	5	5	6	5	5	6	5	2	3	2	1	1	1	1	1	3	3	3	5	5	5	4	5	5	5	4	5	5	4	4	5
045	22	1	1	2	2	6	6	6	6	6	6	6	6	6	5	5	2	4	1	1	1	1	1	6	6	6	4	6	5	4	5	6	6	3	6	5	5	4	5
046	21	1	1	2	2	5	6	6	6	5	5	6	6	6	4	4	3	3	3	1	1	1	1	5	3	3	4	4	4	3	2	4	4	2	4	5	5	3	4
047	25	2	1	3	1	6	4	6	6	6	5	5	6	5	3	5	3	4	3	3	4	3	3	4	3	5	3	4	4	3	4	4	3	4	3	3	3	2	2
048	21	1	1	1	1	6	5	4	5	4	5	5	6	5	5	4	4	4	2	3	4	3	3	5	5	5	4	5	4	4	4	4	4	3	4	4	4	3	4
049	21	2	1	2	2	5	5	4	5	4	5	5	4	6	6	2	1	2	1	2	3	4	1	6	3	6	4	6	6	5	6	5	5	3	5	5	5	5	5
050	23	2	1	2	2	6	6	6	6	4	5	6	6	6	6	4	3	4	2	1	1	1	1	6	6	6	4	6	6	4	6	6	6	6	6	4	4	3	4
051	21	1	1	2	2	5	4	5	5	4	5	5	5	5	5	4	3	3	3	3	4	3	3	6	6	6	4	3	3	3	3	4	3	3	3	3	4	3	3
052	23	2	1	2	2	6	4	5	6	4	5	5	5	5	4	4	3	3	3	2	2	4	2	3	3	4	4	4	4	3	4	5	4	3	4	4	4	3	4
053	21	1	1	2	2	6	4	5	6	4	4	6	6	6	4	1	1	1	2	1	1	1	1	6	6	99	5	5	5	5	5	5	4	5	4	4	4	4	3
054	24	2	1	1	1	5	5	5	5	4	6	4	6	5	5	5	4	5	3	1	1	1	2	4	2	4	3	4	4	4	4	6	5	5	5	5	5	5	5
055	21	1	1	1	1	6	6	6	5	5	5	6	6	6	5	4	3	3	2	2	2	2	1	5	5	4	5	4	5	4	4	5	5	3	4	5	6	3	5
056	32	2	1	1	1	6	6	5	5	5	5	4	6	5	3	3	2	2	1	4	2	3	3	5	5	6	4	5	5	6	5	3	3	2	3	3	4	2	3
057	20	1	1	1	1	5	5	4	5	4	4	5	5	5	5	4	3	3	2	2	2	2	1	4	3	3	4	4	2	3	4	4	4	4	5	5	5	4	5
058	20	1	1	2	2	6	6	5	6	4	6	5	6	5	4	5	3	5	3	3	3	2	2	5	3	4	5	3	3	4	3	4	4	3	4	4	5	4	4
059	21	1	1	2	2	6	5	5	6	4	5	6	6	6	4	5	5	5	5	4	3	4	2	6	6	6	4	4	4	3	3	5	5	3	5	5	5	3	4
060	31	2	1	3	1	5	6	6	5	6	5	4	6	4	5	3	3	3	4	1	2	2	2	3	2	3	4	4	4	4	5	3	3	4	4	5	5	4	5
061	28	2	1	3	1	6	4	6	6	5	5	5	5	5	4	5	3	4	2	2	2	2	1	4	4	3	4	5	5	5	5	3	4	3	3	2	3	2	2
062	21	1	1	1	1	6	4	6	6	5	5	5	6	5	5	4	4	4	2	1	1	1	1	6	3	5	4	4	4	3	4	4	3	2	4	4	4	3	4
063	22	1	1	1	1	6	5	6	6	5	6	6	6	6	4	6	6	6	2	1	3	2	1	6	6	6	5	5	4	4	4	6	4	3	4	4	5	3	3
064	20	1	1	2	2	6	4	5	5	4	4	4	4	5	3	4	2	3	3	3	3	3	2	5	5	4	4	4	3	3	3	4	4	3	4	4	4	4	4
065	21	2	1	3	1	4	6	5	5	4	5	6	6	6	6	4	4	4	3	2	2	2	2	6	3	4	4	4	4	4	4	6	6	4	6	4	4	3	4
066	21	1	1	3	1	6	4	4	5	5	5	5	5	5	4	6	6	6	3	5	5	3	2	6	6	6	4	4	3	2	3	3	3	2	4	3	2	2	2
067	22	1	1	3	1	4	4	5	5	4	4	5	5	4	4	6	6	4	3	5	3	2	2	4	4	4	6	4	4	3	2	1	3	1	1	5	6	4	4
068	25	1	1	3	1	4	5	4	6	4	5	5	4	5	3	5	5	5	3	3	3	3	1	5	4	4	4	4	3	3	3	4	4	3	3	6	6	4	6
069	23	2	1	3	1	5	1	6	6	4	4	5	4	3	2	5	6	5	4	4	5	3	1	6	6	4	4	4	2	1	2	4	4	2	3	3	3	2	3
070	22	1	1	2	2	6	5	5	6	5	6	5	5	5	4	4	4	3	2	2	2	1	1	5	3	4	3	99	99	99	99	99	99	99	99	99	99	99	99
071	20	1	1	2	2	5	4	5	6	4	5	5	5	5	3	5	5	5	3	3	2	3	2	6	6	6	4	3	3	3	3	4	4	4	4	4	3	4	5
072	21	1	1	2	2	6	5	6	6	4	6	6	6	6	5	5	4	4	3	3	3	2	1	5	6	5	4	3	4	2	4	3	4	1	4	4	6	1	4
073	27	2	1	3	1	5	4	6	5	4	5	5	6	5	3	6	6	6	3	1	2	2	1	4	99	5	5	99	99	99	99	99	99	99	99	99	99	99	99
074	26	1	1	3	1	6	6	6	6	5	6	5	6	6	5	6	2	5	3	1	1	1	1	6	6	6	6	3	2	1	2	4	6	2	6	6	6	2	6
075	27	1	1	3	1	6	5	6	6	6	6	5	6	6	3	3	3	3	3	2	2	2	1	3	3	3	4	5	4	5	4	4	4	3	6	3	2	3	99
076	25	1	2	2	2	6	5	5	5	4	5	5	4	5	4	4	4	3	3	2	4	3	1	2	2	3	5	5	4	4	4	4	4	3	4	4	4	4	4
077	23	1	2	2	2	6	6	5	5	4	5	5	6	5	4	2	2	3	1	2	2	2	2	5	5	5	4	5	5	5	5	5	4	4	4	4	4	4	4
078	21	1	1	1	1	5	5	5	6	4	5	6	6	6	5	2	1	3	3	3	3	2	2	5	5	5	3	4	3	3	3	4	5	4	5	5	5	5	4
079	26	2	2	2	2	5	3	4	4	2	4	4	5	5	4	5	5	5	5	2	2	2	2	6	6	6	4	3	2	2	2	5	3	3	3	1	2	2	1
080	23	1	2	2	2	6	5	6	6	6	6	6	6	5	4	2	2	2	1	2	5	5	1	6	6	6	6	6	6	4	5	5	4	2	4	5	5	2	5
081	22	1	2	2	2	5	5	5	6	4	6	6	6	6	5	4	4	3	2	2	2	1	1	6	6	5	4	4	4	3	99	4	5	3	99	4	5	3	99
082	34	1	2	2	2	6	5	6	6	5	6	6	6	6	4	4	4	3	2	2	2	1	1	6	6	6	5	5	4	4	4	3	4	3	4	5	4	4	4
083	22	1	2	1	1	5	4	4	4	3	4	5	5	5	4	5	5	5	3	2	2	1	1	6	6	6	4	3	3	2	3	4	4	4	4	4	4	4	4
084	25	1	2	2	2	6	6	6	6	6	5	6	5	6	5	4	4	4	2	1	1	1	2	4	4	4	4	5	4	4	4	4	4	4	4	5	5	4	5
085	24	1	2	1	1	6	4	6	6	6	6	6	6	6	5	3	2	3	4	3	3	2	2	5	3	5	4	4	5	3	4	4	5	3	5	5	5	3	5
086	24	1	2	2	2	6	6	6	6	5	6	6	6	6	4	5	2	4	2	3	4	2	1	2	2	2	5	5	5	4	5	4	4	3	4	6	6	4	6
087	23	1	2	1	1	5	5	6	4	6	4	5	5	5	3	6	6	6	2	5	5	3	1	6	6	6	5	4	2	2	3	4	4	2	4	3	3	1	3
088	24	1	2	2	2	5	5	4	6	4	4	5	4	5	4	5	3	3	2	3	3	2	2	6	6	6	4	4	5	4	4	4	4	3	4	4	5	3	4
089	24	1	2	2	2	5	4	6	5	5	5	5	5	5	5	4	3	3	2	4	4	3	2	5	2	5	5	5	5	5	5	5	5	4	5	5	5	5	5
090	25	1	2	2	2	5	4	5	5	4	5	5	6	5	4	5	3	5	2	3	4	2	1	4	3	4	5	5	5	4	5	5	5	4	5	5	5	3	5
091	23	1	2	1	1	5	4	5	5	3	5	3	5	4	4	5	5	5	3	3	3	3	2	5	5	5	4	5	5	4	4	4	5	4	4	3	3	3	3
092	22	1	2	1	1	6	5	6	6	5	6	4	5	6	4	4	1	1	2	1	1	1	1	6	6	5	3	4	4	3	3	5	4	3	4	4	4	4	5
093	25	1	1	2	2	6	5	6	5	4	6	5	5	5	4	6	6	6	4	2	2	2	2	6	6	6	4	5	5	4	4	3	4	3	3	4	4	3	4
094	22	1	1	2	2	5	5	5	5	5	5	6	6	6	6	4	4	4	3	3	3	3	2	3	2	3	4	4	4	99	4	4	4	3	4	4	4	99	4
095	24	1	1	2	2	6	5	6	5	4	4	5	6	6	4	4	3	4	2	2	2	2	1	5	5	5	4	6	5	5	5	5	5	5	5	3	3	3	3
096	22	1	1	1	1	5	5	5	3	4	4	5	5	5	4	5	4	4	3	4	4	3	2	5	5	5	5	5	5	4	4	4	4	3	4	5	5	4	5
097	21	1	1	1	1	6	6	6	6	6	6	6	6	6	5	4	3	5	2	2	2	2	1	2	2	5	4	5	4	5	5	4	3	2	3	4	4	3	3
098	21	1	1	2	2	5	4	6	5	6	5	5	5	4	4	5	5	2	2	2	2	2	2	5	5	5	5	3	5	3	4	2	4	2	2	4	4	3	4
099	22	1	1	2	2	6	5	5	6	5	5	5	5	6	4	5	5	5	3	2	2	2	2	6	6	6	5	4	4	3	3	5	5	4	4	4	4	3	3
100	22	1	1	2	2	6	6	5	6	5	6	5	5	5	5	4	4	3	3	2	2	2	2	6	6	6	5	4	4	4	4	4	5	4	4	5	5	4	4
101	21	1	1	1	1	6	5	6	5	5	6	6	6	6	4	5	4	5	3	1	1	1	1	6	6	6	6	6	4	6	6	4	4	3	4	4	6	4	4
102	24	2	1	2	2	5	5	6	6	6	6	4	5	4	4	6	6	4	3	2	2	1	1	6	6	5	4	5	99	4	99	4	6	3	6	99	3	2	99
103	23	2	2	2	2	6	6	6	6	6	6	6	6	6	6	4	4	4	2	1	1	1	1	5	5	5	5	6	4	4	4	6	6	1	6	6	5	1	4
104	21	1	1	1	1	5	5	4	5	4	4	5	6	6	4	4	4	4	4	3	99	3	3	6	6	6	4	5	4	3	3	5	4	4	4	4	4	3	3
105	21	1	1	2	2	4	4	6	6	6	4	4	6	4	5	3	5	5	4	2	2	2	2	6	5	6	4	5	5	3	3	3	3	3	3	5	5	4	3
106	24	1	1	2	2	6	5	6	6	5	6	5	6	6	3	5	5	3	2	2	1	1	1	5	5	5	6	6	4	5	5	6	5	4	5	6	6	4	5
107	23	2	1	1	1	4	3	4	4	2	4	5	5	5	4	4	5	5	3	3	3	2	1	6	6	6	4	5	4	4	5	4	4	3	4	2	3	2	2
108	23	1	1	2	2	6	4	6	5	5	6	5	5	5	5	5	6	5	5	3	3	2	2	4	4	4	4	4	4	3	4	4	5	4	4	6	6	4	6
109	21	2	1	2	2	5	5	5	5	3	4	5	6	5	4	2	1	2	1	2	2	3	1	4	4	2	5	4	4	5	4	3	4	2	4	4	4	3	4
110	23	1	1	2	2	6	5	6	6	4	6	5	6	6	3	6	6	6	2	1	1	1	1	6	6	6	4	5	5	5	5	5	5	5	5	5	4	5	5
111	22	1	1	2	2	5	4	5	5	4	4	4	5	6	3	4	4	4	4	1	2	2	3	6	6	6	4	5	6	5	5	5	4	3	4	3	5	3	3
112	22	1	1	2	2	6	5	6	6	5	5	5	5	5	4	4	3	3	4	2	1	1	1	6	4	3	4	5	5	4	4	5	5	4	6	5	5	4	5
113	21	1	1	2	2	6	4	5	6	5	5	6	6	6	4	4	3	5	2	1	4	3	1	4	5	6	3	3	3	3	2	4	4	3	4	4	5	3	3
114	24	1	99	1	1	6	4	6	6	5	4	5	5	5	3	6	5	4	3	2	3	1	1	5	5	5	3	5	5	4	4	4	5	3	4	4	4	4	4
115	25	1	1	2	2	5	5	5	5	3	6	6	5	6	4	6	6	6	3	2	3	1	1	5	4	4	3	5	5	4	4	6	6	4	6	5	6	4	5
116	22	2	1	2	2	6	5	6	6	4	6	5	5	5	4	5	3	3	1	1	1	1	1	6	6	6	4	6	6	5	6	5	6	4	5	4	2	1	4
117	24	2	1	2	2	5	3	5	6	4	5	5	6	5	3	4	4	4	3	1	1	2	1	2	5	4	3	4	4	4	4	5	5	5	5	4	5	4	4
118	24	2	1	2	2	6	6	6	6	4	6	4	6	6	5	4	2	5	3	1	1	1	1	4	2	2	1	5	3	2	4	4	6	4	5	4	5	3	4
119	21	2	1	2	2	6	6	6	6	3	5	5	5	5	4	5	5	5	3	1	1	1	1	5	3	3	5	4	4	4	4	5	6	3	5	4	4	3	4
120	24	2	1	1	1	6	5	6	5	5	6	5	6	5	4	6	6	6	3	1	1	1	1	6	6	6	4	4	4	4	4	5	4	4	4	4	4	3	4
121	23	1	2	2	2	6	5	4	5	3	4	6	6	6	5	5	3	3	2	5	5	3	2	6	3	6	3	4	4	4	4	4	4	4	4	5	5	4	6
122	26	1	99	2	2	4	5	4	4	4	4	5	6	5	4	5	5	5	3	4	4	4	4	6	6	6	4	3	2	2	2	3	3	3	3	5	5	5	5
123	25	1	2	2	2	4	5	5	4	5	4	6	5	6	2	6	5	6	2	2	2	2	1	5	6	5	3	6	4	3	5	4	2	4	2	6	5	5	6
124	24	1	2	2	2	6	6	6	6	6	6	5	5	5	5	4	5	2	2	2	3	2	2	6	6	5	4	6	6	6	6	5	6	5	6	4	4	1	4
125	30	2	2	2	2	6	6	6	5	5	6	6	5	6	5	2	2	2	2	2	2	2	2	6	6	6	4	5	5	5	5	5	5	5	5	3	4	3	3
126	30	1	2	1	1	5	5	6	5	5	5	4	5	4	4	4	5	5	3	1	1	1	1	6	6	6	3	5	5	4	5	6	6	3	6	5	4	4	5
127	30	1	2	2	2	6	5	5	5	5	5	6	6	6	4	4	4	4	2	2	2	2	2	6	5	6	4	3	2	2	2	4	3	2	2	4	4	3	3
128	23	1	2	2	2	5	4	5	5	3	5	4	5	4	3	5	3	4	2	2	3	3	2	5	5	5	4	4	3	3	4	4	4	3	4	3	4	3	3
129	23	1	2	2	2	6	5	5	6	6	6	6	6	6	3	4	4	2	2	2	2	2	1	6	6	6	4	5	4	3	4	3	4	4	4	4	3	3	3
130	99	1	2	1	1	6	6	6	6	6	6	6	6	6	6	5	5	5	3	2	2	2	2	5	5	5	5	3	3	3	3	5	5	3	5	3	3	3	3
131	27	1	2	1	1	6	6	6	5	5	6	6	6	6	5	4	2	2	1	6	5	5	2	6	6	6	5	6	6	6	6	5	5	4	4	4	4	3	4
132	30	2	2	2	2	5	3	6	5	4	5	4	5	4	3	3	3	2	1	1	1	1	1	5	5	3	3	6	5	5	5	5	4	4	5	5	4	4	4
133	23	1	2	1	1	6	6	6	6	4	6	5	6	5	5	5	4	3	3	3	3	3	2	6	6	6	6	2	1	1	1	3	2	1	2	4	6	3	4
134	23	1	2	2	2	6	5	5	5	4	5	5	5	6	5	4	99	2	2	2	2	2	1	3	2	3	99	4	4	3	4	4	4	3	5	99	4	99	4
135	33	2	2	1	1	6	4	5	6	5	5	6	6	6	4	3	3	2	2	3	3	3	3	5	5	5	4	5	4	4	5	5	5	4	5	99	99	4	99
136	24	1	99	1	1	5	5	5	5	4	5	5	5	6	5	5	5	5	2	1	1	1	1	4	4	4	4	4	4	4	4	3	3	3	3	2	4	2	2
137	99	1	2	1	1	5	2	4	6	3	4	4	4	4	1	4	4	3	1	3	3	3	1	6	6	6	3	6	6	6	6	6	6	6	6	6	99	6	5
138	24	1	2	2	2	6	5	6	6	4	6	5	5	5	4	6	6	6	3	1	1	1	1	6	6	6	6	4	99	99	99	5	99	99	5	99	4	99	99
139	25	1	99	2	2	6	4	6	6	6	5	99	6	6	6	4	4	3	2	2	4	3	1	5	5	5	2	6	6	4	6	6	5	5	6	4	6	4	4
140	21	1	99	1	1	6	5	6	4	2	6	5	5	5	4	6	2	6	3	1	1	1	1	6	6	6	6	99	99	99	99	99	99	99	99	99	99	99	99
141	99	1	2	2	2	6	5	4	4	2	4	6	6	6	5	6	6	6	3	2	2	2	2	6	6	5	5	3	1	2	1	4	4	4	4	5	5	4	5
142	27	1	2	1	1	6	6	6	6	6	4	6	6	6	6	4	4	4	3	1	1	1	1	4	4	5	3	4	4	4	4	5	5	5	5	5	5	5	5
143	25	1	2	2	2	6	6	6	6	5	5	6	6	6	6	6	6	6	2	1	1	1	1	6	6	3	6	5	6	4	5	6	6	4	6	6	6	4	6
144	23	1	1	99	99	6	6	6	5	4	5	6	5	6	4	1	5	2	2	1	3	1	1	6	6	6	2	5	5	2	3	6	5	6	5	6	6	5	5
145	23	1	1	99	99	6	4	4	6	5	5	5	6	5	4	4	3	3	2	2	2	1	1	6	6	6	3	4	4	3	4	3	2	3	2	5	4	3	4
146	22	1	1	99	99	6	6	4	5	4	6	6	6	6	3	6	5	5	2	4	4	2	1	6	6	6	3	4	3	4	4	6	5	5	5	6	6	5	5
147	21	2	1	99	99	6	3	5	6	6	6	5	5	6	5	2	2	2	2	1	1	1	1	6	6	6	6	4	4	5	4	4	6	2	5	4	3	3	4
148	22	1	1	99	99	6	5	6	6	6	5	6	6	5	4	4	2	3	3	3	2	3	2	6	3	3	4	5	4	3	4	4	4	2	4	5	5	3	4
149	21	2	1	1	1	4	6	5	4	5	4	4	5	5	3	3	3	2	1	2	1	1	1	6	3	6	4	5	5	3	5	5	5	4	4	6	2	2	4
150	21	1	1	99	99	6	4	5	6	5	5	5	4	5	3	3	3	4	2	1	1	1	1	6	6	6	3	5	99	99	99	5	1	4	5	99	99	99	1
151	19	1	1	99	99	5	5	4	6	4	5	5	5	6	4	3	3	3	3	2	2	2	2	5	5	5	3	3	3	3	3	5	4	4	5	4	4	3	4
152	19	1	1	99	99	5	4	4	5	3	5	5	6	6	4	3	4	4	3	1	1	1	1	5	5	5	3	3	3	3	3	4	4	3	4	5	4	3	4
153	25	1	1	1	1	6	4	6	6	4	5	5	6	5	5	4	99	3	3	2	2	2	2	6	6	6	5	4	4	4	4	5	5	1	5	6	5	3	6
154	20	1	1	2	2	6	4	4	4	4	4	5	5	4	5	5	4	3	2	4	4	4	3	6	6	6	3	4	3	2	3	1	2	2	1	1	2	2	1
155	20	2	1	2	2	5	5	4	5	4	4	3	5	4	5	4	3	3	4	4	4	4	4	3	2	3	2	5	5	4	4	5	4	3	5	4	99	5	6
156	20	1	1	99	99	5	4	6	5	3	4	4	5	5	3	6	4	4	3	4	4	3	1	6	6	6	3	4	4	4	4	3	3	2	4	2	2	2	2
157	21	1	1	99	99	6	4	4	6	5	6	4	6	5	3	6	6	6	3	4	4	3	2	6	6	6	4	3	3	3	3	3	3	2	3	2	3	2	2
158	20	1	1	2	2	6	4	6	5	5	5	5	6	5	4	4	4	4	4	2	3	2	2	6	6	4	3	5	4	4	3	5	4	4	5	4	4	4	4
159	19	2	1	99	99	6	4	5	6	3	6	3	6	4	2	2	2	2	2	6	2	1	1	6	6	6	4	3	3	4	3	99	99	99	99	3	3	4	3
160	22	1	1	99	99	6	6	6	6	5	6	6	5	6	4	6	5	5	3	2	2	2	1	6	6	6	3	5	4	1	4	5	5	2	5	5	6	3	4
161	20	1	1	99	99	5	3	5	5	3	4	4	5	4	2	6	6	6	3	4	4	4	1	6	6	5	5	3	4	3	3	5	5	4	5	4	3	3	4
162	20	1	1	99	99	5	4	4	5	3	5	5	5	5	4	4	3	4	3	4	4	4	2	5	5	5	5	3	3	3	3	4	4	4	3	3	3	4	3
163	21	1	1	99	99	6	6	6	6	4	5	6	6	6	5	6	6	5	2	3	1	1	1	6	6	6	3	5	5	4	5	4	5	2	4	4	5	4	4
164	25	2	1	99	99	6	5	5	5	4	5	5	5	5	5	5	5	5	3	4	4	3	1	5	5	5	4	5	5	5	5	5	3	3	3	2	3	2	2
165	21	1	1	2	2	6	3	4	6	4	5	4	6	5	5	6	3	5	4	3	3	3	1	1	1	3	4	4	4	3	4	3	4	2	4	5	6	4	5
166	22	1	1	2	2	5	6	5	6	4	5	6	6	6	4	5	2	4	2	2	2	2	2	5	3	4	4	3	3	3	3	5	5	5	5	6	6	5	6
167	20	1	1	2	2	6	5	6	6	4	5	6	6	6	5	4	4	4	3	2	2	2	1	4	2	4	3	3	4	3	3	5	5	5	5	4	4	4	5
168	21	1	1	2	2	6	5	5	6	4	5	4	4	4	5	3	3	3	3	1	2	2	2	4	5	3	4	3	3	3	3	4	4	3	4	4	5	3	4
169	21	2	1	2	2	4	4	4	4	2	3	4	5	5	2	5	4	4	2	4	4	3	2	6	6	6	1	3	5	5	4	3	4	4	5	2	4	3	4
170	21	1	1	2	2	5	4	3	5	3	4	5	5	5	5	6	5	4	4	3	3	3	2	5	5	5	3	2	2	2	2	4	4	2	3	5	5	5	5
171	23	1	1	2	2	4	5	5	4	3	5	5	5	4	5	5	5	5	3	3	4	3	5	5	5	5	3	2	2	2	2	3	3	3	2	4	4	3	4
172	23	1	1	2	2	5	4	4	5	4	4	5	5	5	3	4	4	4	1	3	3	3	2	6	6	6	4	4	4	3	4	3	3	3	3	5	5	3	4
173	22	1	1	2	2	4	5	4	5	3	5	5	5	5	4	4	3	4	2	4	4	3	2	5	5	5	4	2	2	3	2	4	4	4	4	5	5	5	5
174	22	1	1	2	2	6	4	5	5	3	5	5	6	5	4	6	6	6	5	4	4	3	2	4	6	5	4	1	1	1	1	3	3	2	3	4	4	3	4
175	22	1	1	2	2	6	4	5	6	3	4	4	5	5	4	4	4	5	3	2	2	1	1	5	5	4	3	1	2	2	2	4	3	2	5	4	4	2	4
176	22	2	1	2	2	6	6	6	6	2	6	6	6	6	6	2	1	1	1	2	1	1	1	6	3	2	5	4	5	4	3	5	5	3	4	5	6	3	4
177	23	2	99	2	2	5	5	6	5	2	3	5	5	5	3	2	2	3	1	5	3	4	1	6	6	6	6	4	4	4	4	4	4	4	3	4	3	4	4
178	21	2	99	2	2	6	5	5	6	3	5	4	4	5	4	3	4	4	4	1	1	1	1	6	6	6	5	5	6	4	5	6	6	6	6	5	4	4	4
179	29	1	1	2	2	6	5	6	6	4	6	5	4	5	4	6	5	5	4	2	3	2	1	5	5	5	5	4	4	4	4	4	4	3	99	4	5	4	4
180	30	2	99	1	1	6	6	6	6	4	6	5	6	6	5	6	6	6	1	2	2	1	3	6	6	6	2	5	5	4	5	6	6	4	6	5	4	4	5
181	22	1	2	2	2	5	5	6	6	2	5	4	5	5	4	4	5	6	3	1	3	2	1	5	4	6	4	5	5	4	4	5	4	3	4	5	5	4	4
182	24	1	99	1	1	5	5	5	6	3	4	5	5	6	3	6	6	6	2	4	3	2	2	6	6	6	5	4	4	3	3	4	3	2	3	5	5	2	4
183	24	1	99	1	1	5	5	5	5	3	5	4	6	6	5	6	6	6	1	3	3	3	2	6	6	6	5	4	4	3	4	4	4	3	4	4	4	4	4
184	21	1	99	1	1	5	5	6	6	6	5	5	6	5	4	3	3	3	2	2	2	1	1	6	6	6	3	5	5	4	4	4	4	3	4	4	4	4	4
185	21	2	99	2	2	5	5	6	6	5	4	5	6	6	4	4	4	3	3	1	1	1	1	4	3	4	5	5	4	4	5	4	5	5	4	5	5	4	4
186	23	1	99	1	1	4	5	4	5	4	99	5	6	6	3	4	4	4	3	4	4	4	2	5	5	5	3	4	99	99	99	3	3	3	3	4	4	3	4
187	50	2	99	1	1	6	6	6	6	4	6	5	5	5	5	3	2	3	2	4	4	3	2	5	5	4	3	5	4	4	4	5	5	4	5	3	4	4	3
188	28	2	2	1	1	5	5	6	5	3	5	6	5	6	5	6	3	3	4	1	1	1	1	6	6	6	6	6	6	4	5	5	5	4	4	4	4	4	3
189	29	2	2	1	1	6	6	6	6	5	6	5	6	6	6	6	4	5	2	1	1	1	1	6	6	6	5	6	4	4	5	6	4	2	5	3	4	3	4
